# Supplementary material for: Live-cell imaging of rapid calcium dynamics using fluorescent, genetically-encoded GCaMP probes with Aspergillus fumigatus
Source: Fungal Genet Biol. Author manuscript; Available in PMC 2025 Jul 20. (PMC7617832; doi:10.1016/j.fgb.2020.103470)
Supplement: Supplementary Materials [file EMS206533-supplement-Supplementary_Materials.zip]

Archive with 4 entries (4 files):
- 1-s2.0-S1087184520301614-mmc1.mp4
- 1-s2.0-S1087184520301614-mmc2.mp4
- 1-s2.0-S1087184520301614-mmc3.mp4
- 1-s2.0-S1087184520301614-mmc4.docx
